# Supplementary material for: Genotype variation and genetic relationship among Escherichia coli from nursery pigs located in different pens in the same farm
Source: BMC Microbiol. 2017 Jan 5;17:5. doi: 10.1186/s12866-016-0912-3 (PMC5217417; doi:10.1186/s12866-016-0912-3)
Supplement: Additional file 1: — CFU/g of E. coli in the fecal samples of pigs. (XLSX 18 kb) [file 12866_2016_912_MOESM1_ESM.xlsx]

## Sheet: CFU data_Sampling1
CFU/g of E. coli in the fecal samples of pigs
	McConkey
	CFU/g E. coli
Fecal sample (pig)	Total	Tet	Amp
1	354545	281818	186364
2	454545	200000	268182
3	268182	50000	218182
4	2.68182e+06	3.45455e+06	600000
5	5e+06	7500000	90909.1
6	2.40909e+06	2.63636e+06	2.40909e+06
7	450000	250000	500000
8	140000	70000	100000
9	59090.9	31818.2	30000
10	2.36364e+06	3.59091e+06	95454.5
11	67567.6	58558.6	16000
12	1.45455e+06	2.59091e+06	350000
13	250000	355856	195455
14	545455	168182	159091
15	80000	8636.36	30000
16	279279	15000	35000
17	306306	35000	80000
18	454545	172727	130000
19	1.59091e+06	436937	500000
20	1.5e+06	279279	105000
21	193694	40000	155000
22	218182	23181.8	159091
23	472973	290909	319820
24	272727	295000	363636
25	2.13636e+06	2300000	100000
26	25500000	21500000	231818
27	1.13636e+06	1.22727e+06	286364
28	1.22727e+06	220000	954545
29	4.09091e+06	2.31818e+06	225225
30	4500000	7000000	218182
31	100000	150000	550000
32	481818	227273	477273
33	222727	154545	190909
34	1.27273e+06	130000	1.09091e+06
35	136364	163636	274775
36	4.90909e+06	2150000	250000
37	3.18182e+06	2.31818e+06	259091
38	318182	172727	381818
39	400000	34090.9	304545
40	590909	200000	200000
41	109091	22727.3	85000
42	23181.8	15909.1	16363.6
43	500000	50000	150000
44	90909.1	104545	170000
45	290909	65000	195000
46	772727	216216	431818
47	454545	186364	590909
48	590909	350000	2000000
49	272727	227273	3.18182e+06
50	500000	750000	8.18182e+06
51	6500000	3.09091e+06	136364
52	550000	190909	159091
53	1.09091e+06	250000	772727
54	950000	727273	468182
55	16500000	11000000	427273
56	270000	81818.2	170000
57	3.31818e+06	509009	404545
58	140909	12500	140909
59	3.09091e+06	281818	1400000
60	318182	200000	277273
61	350000	131818	150000
62	450000	313636	150000
63	1.40909e+06	909091	1.68182e+06
64	1.22727e+06	818182	1.59091e+06
65	2.81818e+06	1.36364e+06	3.68182e+06
66	909091	500000	450000
67	300000	681818	286364
68	1.77273e+06	1.04545e+06	3.68182e+06
69	3.04545e+06	436937	1150000
70	350000	327273	363636
71	5500000	10500000	909091
72	550000	168182	400000
Pen 1 (average)	979000	1.1928e+06	305207
Pen 2 (average)	2.77567e+06	2.16146e+06	358475
Pen 3 (average)	955000	498451	982475
Pen 4 (average)	2350000	1.62673e+06	961970
Pen 1-4 (average)	1.76492e+06	1.36986e+06	652032

## Sheet: CFU data_Sampling2
	McConkey
	Coliform CFU
Sample	Cont	Tetra	Amp	Sulfa	Erythro
Stable 1 pen 1	4500000	2.36364e+06	2.36364e+06	4000000	4000000
Stable 1 pen 2	2.13636e+06	1.13636e+06	1.31818e+06	909091	1.31818e+06
Stable 1 pen 3	1.04545e+06	550000	800000	727273	636364
Stable 1 pen 4	636364	204545	216216	227273	315315
Stable 2 pen 1	11000000	7000000	1000000	2000000	9500000
Stable 2 pen 2	3000000	5000000	2.09091e+06	1.95455e+06	1.72727e+06
Stable 2 pen 3			5000000
Stable 2 pen 4	6500000	2.54545e+06	25000	59090.9	5500000
Stable 3 pen 1	22000000	12500000	454545	24000000	22500000
Stable 3 pen 2	3000000	2.40909e+06	454545	5500000	1.63636e+06
Stable 3 pen 3	20000000	21000000	1.36364e+06	25000000	24000000
Stable 3 pen 4	454545	500000	121622	7000000	772727
Stable 5 pen 1	29000000		9000000
Stable 5 pen 2	6000000	7500000	5000000	5000000	8000000
Stable 5 pen 3	4000000	8500000	1.40909e+06	2.22727e+06
Stable 5 pen 4	22500000	24000000	17500000	30000000
Stable 6 pen 1	409091	409091	180180	545455	545455
Stable 6 pen 2	409091	104545	59090.9	100000	95454.5
Stable 6 pen 3	2.18182e+06	500000	1.63636e+06	2.31818e+06	1.13636e+06
Stable 6 pen 4	7000000	227273	400000	550000	172727
Stable 1 pen 1-4	18000000	12500000	1200000	11000000	15500000
Stable 2 pen 1-4			1.90909e+06	12500000	24000000
Stable 3 pen 1-4	2.45455e+06	1.13636e+06	1000000	1500000	1.13636e+06
Stable 5 pen 1-4			14500000		21000000
Stable 6 pen 1-4	1.09091e+06	454545	409091	863636	454545
Stable 1 shoe cover 1	10000000	8000000	1.95455e+06	8500000	6000000
Stable 1 shoe cover 2	7000000	5500000	1.04545e+06	7000000	4000000
Stable 2 shoe cover 1	4500000	7000000	650000	1.54545e+06	5500000
Stable 2 shoe cover 2	3000000	3500000	636364	545455	2.36364e+06
Stable 3 shoe cover 1	8500000	13500000	636364	9500000	11500000
Stable 3 shoe cover 2	5000000	7000000	2.40909e+06	6500000	9000000
Stable 5 shoe cover 1	4000000	6000000	4000000	3000000	5000000
Stable 5 shoe cover 2	5500000	1.36364e+06	1.31818e+06	1.36364e+06	2000000
Stable 6 shoe cover 1	6500000	2.68182e+06	5000000	2.22727e+06	2500000
Stable 6 shoe cover 2	2.22727e+06	1.95455e+06	1.5e+06	1.45455e+06	1500000
Stable 1 shoe cover 1+2	12000000	12000000	4000000	8000000	10000000
Stable 2 shoe cover 1+2	7000000	5000000	400000	909091	3500000
Stable 3 shoe cover 1+2	7500000	9000000	1.36364e+06	5500000	5000000
Stable 5 shoe cover 1+2	2000000	6000000	2.18182e+06	5500000	9000000
Stable 6 shoe cover 1+2	6500000	2500000	2.27273e+06	1.77273e+06	4500000
Slurry 1	13181.8	5000	7500	11363.6	11261.3
Slurry 2	11261.3	9545.45	7000	6000	7727.27
Slurry 3	11818.2	7727.27	5454.55	8636.36	12000
Slurry 1-3 pool	16500	9545.45	8636.36	6363.64	9545.45
pen 1-6 pool	19500000	14000000	4500000	12500000	15000000
shoe cover 1-6 pool	6500000	7500000	1.31818e+06	3500000	5500000
